# Supplementary material for: Exo84c interacts with VAP27 to regulate exocytotic compartment degradation and stigma senescence
Source: Nat Commun. 2023 Aug 14;14:4888. doi: 10.1038/s41467-023-40729-5 (PMC10425460; doi:10.1038/s41467-023-40729-5)
Supplement: Supplementary file 4 — Source Data [file 41467_2023_40729_MOESM4_ESM.xlsx]

## Sheet: Figure 2
	Fig. 2c
		Col-0	exo84c	exo84c compl
	stigma 1	4	20	1
	stigma 2	0	12	1
	stigma 3	0	31	12
	stigma 4	1	19	0
	stigma 5	0	13	9
	stigma 6	24	18	7
	stigma 7	6	2	0
	stigma 8	13	2	28
	stigma 9	18	2	23
	stigma 10	2	36	3
	stigma 11	1	12	2
	stigma 12	2	12	14
	stigma 13	4	12	1
	stigma 14	11	24	3
	stigma 15	7	10	1
	stigma 16	3
	stigma 17	7
	Number of families	1
	Number of comparisons per family	3
	Alpha	0.05
	Tukey's multiple comparisons test	Mean Diff.	95.00% CI of diff.	Significant?	Summary	Adjusted P Value
	Col-0 vs. exo84c	-8.941	-16.30 to -1.585	Yes	*	0.0139	A-B
	Col-0 vs. exo84c compl	-0.9412	-8.297 to 6.415	No	ns	0.9484	A-C
	exo84c vs. exo84c compl	8	0.4177 to 15.58	Yes	*	0.0366	B-C
	Test details	Mean 1	Mean 2	Mean Diff.	SE of diff.	n1	n2	q	DF
	Col-0 vs. exo84c	6.059	15	-8.941	3.033	17	15	4.169	44
	Col-0 vs. exo84c compl	6.059	7	-0.9412	3.033	17	15	0.4389	44
	exo84c vs. exo84c compl	15	7	8	3.126	15	15	3.619	44
	Fig. 2e
		Col-0	exo84c	exo84c compl-4	exo84c compl-6	exo84c/Exo84a-4	exo84c/Exo84a-5	exo84c/Exo84b-4	exo84c/Exo84b-5
	stigma 1	79.02	93.75	86.09	100	86.2628	92.4339	88.2809	94.2457
	stigma 2	76.85	93.45	74.07	99.05	77.9283	86.8248	87.037	100
	stigma 3	92.5084	95.76	77.7	76	80.2875	82.1549	96.4539	100
	stigma 4	65.0578	90.68	100	93.42	93.5516	100	80.8689	91.0686
	stigma 5	75.079	91.55	46.88	81.75	100	91.1592	100	100
	stigma 6	86.8256	100	65.52	60.23	100	100	86.3248	84.1374
	stigma 7	27.64	96.4	50.75	100	93.1548	95.8868	96.6667	100
	stigma 8	78.9657	98.58	79.01	59.46	100	78.9589	100	100
	stigma 9	59.0909	94.85	65.57	55.56	90.7634	83.5244	100	100
	stigma 10	87.32	80	30	40	99.2063	97.9592	66.6938	100
	Number of families	1
	Number of comparisons per family	7
	Alpha	0.05
	Dunnett's multiple comparisons test	Mean Diff.	95.00% CI of diff.	Significant?	Summary	Adjusted P Value	B-?
	exo84c vs. Col-0	20.67	3.985 to 37.35	Yes	**	0.0087	A	Col-0
	exo84c vs. exo84c compl-4	25.94	9.262 to 42.62	Yes	***	0.0006	C	exo84c compl-4
	exo84c vs. exo84c compl-6	16.96	0.2742 to 33.64	Yes	*	0.0448	D	exo84c compl-6
	exo84c vs. exo84c/Exo84a-4	1.387	-15.29 to 18.07	No	ns	0.9997	E	exo84c/Exo84a-4
	exo84c vs. exo84c/Exo84a-5	2.612	-14.07 to 19.29	No	ns	0.9977	F	exo84c/Exo84a-5
	exo84c vs. exo84c/Exo84b-4	3.269	-13.41 to 19.95	No	ns	0.9939	G	exo84c/Exo84b-4
	exo84c vs. exo84c/Exo84b-5	-3.443	-20.12 to 13.24	No	ns	0.9924	H	exo84c/Exo84b-5
	Test details	Mean 1	Mean 2	Mean Diff.	SE of diff.	n1	n2	q	DF
	exo84c vs. Col-0	93.5	72.84	20.67	6.23	10	10	3.317	72
	exo84c vs. exo84c compl-4	93.5	67.56	25.94	6.23	10	10	4.164	72
	exo84c vs. exo84c compl-6	93.5	76.55	16.96	6.23	10	10	2.722	72
	exo84c vs. exo84c/Exo84a-4	93.5	92.12	1.387	6.23	10	10	0.2226	72
	exo84c vs. exo84c/Exo84a-5	93.5	90.89	2.612	6.23	10	10	0.4192	72
	exo84c vs. exo84c/Exo84b-4	93.5	90.23	3.269	6.23	10	10	0.5248	72
	exo84c vs. exo84c/Exo84b-5	93.5	96.95	-3.443	6.23	10	10	0.5527	72
	Fig. 2f
		Col-0										GFP:Exo84c-4										GFP:Exo84c-6
		stigma 1	stigma 2	stigma 3	stigma 4	stigma 5	stigma 6	stigma 7	stigma 8	stigma 9	stigma 10	stigma 1	stigma 2	stigma 3	stigma 4	stigma 5	stigma 6	stigma 7	stigma 8	stigma 9	stigma 10	stigma 1	stigma 2	stigma 3	stigma 4	stigma 5	stigma 6	stigma 7	stigma 8	stigma 9	stigma 10
	24 HAE	100	100	99	100	100	100	100	100	100	98.18	100	98.98	94.74	98.95	97.73	100	100	98.8	100	100	100	100	98.43	98.21	100	95.95	100	100	100	98.39
	48 HAE	100	100	97.59	96.34	88	100	100	99.02	100	97.5	100	98.23	94.49	94.34	75.45	79.52	90.83	100	100	100	100	51.63	98.57	58.73	95.51	68.52	100	100	100	96.43
	72 HAE	50.88	97.7	76.19	100	97.8	69	92.08	26.67	62.5	91.11	80.22	85.07	87.68	66.04	0	38.18	20	43.84	21.31	37.5	90.48	56.25	76.67	40	9.09	80	55.56	74.36	66.1	25
	Within each row, compare columns (simple effects within rows)
	Number of families	3
	Number of comparisons per family	2
	Alpha	0.05
	Dunnett's multiple comparisons test	Mean Diff.	95.00% CI of diff.	Significant?	Summary	Adjusted P Value
	24 HAE
	Col-0 vs. GFP:Exo84c-4	0.798	-17.19 to 18.79	No	ns	0.9998
	Col-0 vs. GFP:Exo84c-6	0.62	-17.37 to 18.61	No	ns	0.9999
	48 HAE
	Col-0 vs. GFP:Exo84c-4	4.559	-13.43 to 22.55	No	ns	0.9244
	Col-0 vs. GFP:Exo84c-6	10.91	-7.087 to 28.90	No	ns	0.3731
	72 HAE
	Col-0 vs. GFP:Exo84c-4	28.41	10.42 to 46.40	Yes	***	0.0006
	Col-0 vs. GFP:Exo84c-6	19.04	1.049 to 37.03	Yes	*	0.0345
	Test details	Mean 1	Mean 2	Mean Diff.	SE of diff.	N1	N2	q	DF
	24 HAE
	Col-0 vs. GFP:Exo84c-4	99.72	98.92	0.798	7.281	10	10	0.1096	135
	Col-0 vs. GFP:Exo84c-6	99.72	99.1	0.62	7.281	10	10	0.08515	135
	48 HAE
	Col-0 vs. GFP:Exo84c-4	97.85	93.29	4.559	7.281	10	10	0.6261	135
	Col-0 vs. GFP:Exo84c-6	97.85	86.94	10.91	7.281	10	10	1.498	135
	72 HAE
	Col-0 vs. GFP:Exo84c-4	76.39	47.98	28.41	7.281	10	10	3.902	135
	Col-0 vs. GFP:Exo84c-6	76.39	57.35	19.04	7.281	10	10	2.615	135
	Fig. 2h
		Col-0									exo84c									exo84c compl-4									exo84c compl-6									GFP:Exo84c-4									GFP:Exo84c-6
		silique 1	silique 2	silique 3	silique 4	silique 5	silique 6	silique 7	silique 8	silique 9	silique 1	silique 2	silique 3	silique 4	silique 5	silique 6	silique 7	silique 8	silique 9	silique 1	silique 2	silique 3	silique 4	silique 5	silique 6	silique 7	silique 8	silique 9	silique 1	silique 2	silique 3	silique 4	silique 5	silique 6	silique 7	silique 8	silique 9	silique 1	silique 2	silique 3	silique 4	silique 5	silique 6	silique 7	silique 8	silique 9	silique 1	silique 2	silique 3
	24 HAE	39	56	53	48	46	53	40	40	48	53	47	44	51	47	46	50	50	45	51	50	56	44	57	56	50	55	52	52	47	52	50	50	51	47	42	53	47	50	45	51	52	49	51	51	45	40	42	39
	48 HAE	48	38	40	44	43	45	40	29	51	49	35	42	49	40	43	48	44	44	38	53	41	48	56	37	38	36	49	31	55	28	53	47	51	38	36	39	41	35	39	43	44	57	39	34	32	34	45	40
	72 HAE	8	12	7	30	2	2	0	33	6	30	27	6	8	44	33	37	37	27	4	1	10	0	28	34	6	14	34	0	3	6	35	4	14	25	29	1	0	9	18	20	15	29	7	1	0	4	0	25
	Within each row, compare columns (simple effects within rows)
	Number of families	3
	Number of comparisons per family	5
	Alpha	0.05
	Dunnett's multiple comparisons test	Mean Diff.	95.00% CI of diff.	Significant?	Summary	Adjusted P Value
	24 HAE
	Col-0 vs. exo84c	-1.111	-11.09 to 8.873	No	ns	0.9985
	Col-0 vs. exo84c compl-4	-5.333	-15.32 to 4.650	No	ns	0.5201
	Col-0 vs. exo84c compl-6	-2.333	-12.32 to 7.650	No	ns	0.9649
	Col-0 vs. GFP:Exo84c-4	-2	-11.98 to 7.984	No	ns	0.9817
	Col-0 vs. GFP:Exo84c-6	4	-5.984 to 13.98	No	ns	0.762
	48 HAE
	Col-0 vs. exo84c	-1.778	-11.76 to 8.206	No	ns	0.9892
	Col-0 vs. exo84c compl-4	-2	-11.98 to 7.984	No	ns	0.9817
	Col-0 vs. exo84c compl-6	0	-9.984 to 9.984	No	ns	>0.9999
	Col-0 vs. GFP:Exo84c-4	1.556	-8.428 to 11.54	No	ns	0.9941
	Col-0 vs. GFP:Exo84c-6	-0.7778	-10.76 to 9.206	No	ns	0.9997
	72 HAE
	Col-0 vs. exo84c	-16.56	-26.54 to -6.572	Yes	***	0.0002
	Col-0 vs. exo84c compl-4	-3.444	-13.43 to 6.539	No	ns	0.8501
	Col-0 vs. exo84c compl-6	-1.889	-11.87 to 8.095	No	ns	0.9857
	Col-0 vs. GFP:Exo84c-4	0.1111	-9.873 to 10.09	No	ns	>0.9999
	Col-0 vs. GFP:Exo84c-6	5.333	-4.650 to 15.32	No	ns	0.5201
	Test details	Mean 1	Mean 2	Mean Diff.	SE of diff.	N1	N2	q	DF
	24 HAE
	Col-0 vs. exo84c	47	48.11	-1.111	3.929	9	9	0.2828	144
	Col-0 vs. exo84c compl-4	47	52.33	-5.333	3.929	9	9	1.357	144
	Col-0 vs. exo84c compl-6	47	49.33	-2.333	3.929	9	9	0.5938	144
	Col-0 vs. GFP:Exo84c-4	47	49	-2	3.929	9	9	0.509	144
	Col-0 vs. GFP:Exo84c-6	47	43	4	3.929	9	9	1.018	144
	48 HAE
	Col-0 vs. exo84c	42	43.78	-1.778	3.929	9	9	0.4524	144
	Col-0 vs. exo84c compl-4	42	44	-2	3.929	9	9	0.509	144
	Col-0 vs. exo84c compl-6	42	42	0	3.929	9	9	0	144
	Col-0 vs. GFP:Exo84c-4	42	40.44	1.556	3.929	9	9	0.3959	144
	Col-0 vs. GFP:Exo84c-6	42	42.78	-0.7778	3.929	9	9	0.1979	144
	72 HAE
	Col-0 vs. exo84c	11.11	27.67	-16.56	3.929	9	9	4.213	144
	Col-0 vs. exo84c compl-4	11.11	14.56	-3.444	3.929	9	9	0.8766	144
	Col-0 vs. exo84c compl-6	11.11	13	-1.889	3.929	9	9	0.4807	144
	Col-0 vs. GFP:Exo84c-4	11.11	11	0.1111	3.929	9	9	0.02828	144
	Col-0 vs. GFP:Exo84c-6	11.11	5.778	5.333	3.929	9	9	1.357	144
[truncated: 6 more columns]

## Sheet: Figure 3
	Fig. 3b
		Col-0										vap27-1/3 c19										vap27-1/3 c44
		stigma 1	stigma 2	stigma 3	stigma 4	stigma 5	stigma 6	stigma 7	stigma 8	stigma 9	stigma 10	stigma 1	stigma 2	stigma 3	stigma 4	stigma 5	stigma 6	stigma 7	stigma 8	stigma 9	stigma 10	stigma 1	stigma 2	stigma 3	stigma 4	stigma 5	stigma 6	stigma 7	stigma 8	stigma 9	stigma 10
	24 HAE	98.68	97.23	99.29	100	100	98.97	100	99.14	92.42	95.45	97.59	100	100	99.02	98.72	100	92.54	100	89.47	100	100	100	100	98.57	100	88.64	98.84	95.45	100	100
	48 HAE	98.32	100	97.67	98.95	95.35	100	100	100	95.48	99.08	100	69.84	81.63	97.09	63.46	81.82	100	96.47	55.56	82.69	94.59	98.72	98	78.33	81.14	92.21	96.34	97.3	88.89	100
	72 HAE	100	65	85.54	76.85	97.03	27.64	79.02	87.32	63.95	79.02	64.63	38.18	65.69	80.19	18.42	58.1	27.27	87.5	75	84.51	65.74	61.73	45.24	65.52	86.29	76.25	66.67	54.22	20	27.27
	Within each row, compare columns (simple effects within rows)
	Number of families	3
	Number of comparisons per family	2
	Alpha	0.05
	Dunnett's multiple comparisons test	Mean Diff.	95.00% CI of diff.	Significant?	Summary	Adjusted P Value
	24 HAE
	Col-0 vs. vap27-1/3 c19	0.384	-13.09 to 13.86	No	ns	0.9997
	Col-0 vs. vap27-1/3 c44	-0.032	-13.51 to 13.45	No	ns	>0.9999
	48 HAE
	Col-0 vs. vap27-1/3 c19	15.63	2.151 to 29.11	Yes	*	0.0185
	Col-0 vs. vap27-1/3 c44	5.933	-7.545 to 19.41	No	ns	0.5918
	72 HAE
	Col-0 vs. vap27-1/3 c19	16.19	2.710 to 29.67	Yes	*	0.014
	Col-0 vs. vap27-1/3 c44	19.24	5.766 to 32.72	Yes	**	0.0027
	Test details	Mean 1	Mean 2	Mean Diff.	SE of diff.	N1	N2	q	DF
	24 HAE
	Col-0 vs. vap27-1/3 c19	98.12	97.73	0.384	5.657	10	10	0.06788	108
	Col-0 vs. vap27-1/3 c44	98.12	98.15	-0.032	5.657	10	10	0.005657	108
	48 HAE
	Col-0 vs. vap27-1/3 c19	98.49	82.86	15.63	5.657	10	10	2.763	108
	Col-0 vs. vap27-1/3 c44	98.49	92.55	5.933	5.657	10	10	1.049	108
	72 HAE
	Col-0 vs. vap27-1/3 c19	76.14	59.95	16.19	5.657	10	10	2.862	108
	Col-0 vs. vap27-1/3 c44	76.14	56.89	19.24	5.657	10	10	3.402	108
	Fig. 3d
		Col-0										vap27-1/3 c19-1										vap27-1/3 c44-3
		silique 1	silique 2	silique 3	silique 4	silique 5	silique 6	silique 7	silique 8	silique 9	silique 10	silique 1	silique 2	silique 3	silique 4	silique 5	silique 6	silique 7	silique 8	silique 9	silique 10	silique 1	silique 2	silique 3	silique 4	silique 5	silique 6	silique 7	silique 8	silique 9	silique 10
	24 HAE	50	50	44	38	46	39	43	45	40	41	45	48	40	46	45	44	39	41	45	41	50	50	50	42	43	44	58	55	41	48
	48 HAE	52	49	42	46	43	37	43	40	46	42	44	42	27	26	49	32	44	27	41	28	24	52	57	40	43	36	34	20	41	16
	72 HAE	30	27	18	25	33	25	22	25	9	6	11	8	15	19	15	7	6	13	18	14	6	2	1	15	10	9	16	15	9	8
	Within each row, compare columns (simple effects within rows)
	Number of families	3
	Number of comparisons per family	2
	Alpha	0.05
	Dunnett's multiple comparisons test	Mean Diff.	95.00% CI of diff.	Significant?	Summary	Adjusted P Value
	24 HAE
	Col-0 vs. vap27-1/3 c19-1	0.2	-7.966 to 8.366	No	ns	0.9999
	Col-0 vs. vap27-1/3 c44-3	-4.5	-12.67 to 3.666	No	ns	0.4165
	48 HAE
	Col-0 vs. vap27-1/3 c19-1	8	-0.1656 to 16.17	No	ns	0.0562
	Col-0 vs. vap27-1/3 c44-3	7.7	-0.4656 to 15.87	No	ns	0.0693
	72 HAE
	Col-0 vs. vap27-1/3 c19-1	9.4	1.234 to 17.57	Yes	*	0.0196
	Col-0 vs. vap27-1/3 c44-3	12.9	4.734 to 21.07	Yes	***	0.0008
	Test details	Mean 1	Mean 2	Mean Diff.	SE of diff.	N1	N2	q	DF
	24 HAE
	Col-0 vs. vap27-1/3 c19-1	43.6	43.4	0.2	3.427	10	10	0.05836	108
	Col-0 vs. vap27-1/3 c44-3	43.6	48.1	-4.5	3.427	10	10	1.313	108
	48 HAE
	Col-0 vs. vap27-1/3 c19-1	44	36	8	3.427	10	10	2.334	108
	Col-0 vs. vap27-1/3 c44-3	44	36.3	7.7	3.427	10	10	2.247	108
	72 HAE
	Col-0 vs. vap27-1/3 c19-1	22	12.6	9.4	3.427	10	10	2.743	108
	Col-0 vs. vap27-1/3 c44-3	22	9.1	12.9	3.427	10	10	3.764	108
											Fig. 3f
												0 h			12 h
											biological repeats	1	2	3	1	2	3
											Col-0	1	1	1	0.430713	0.684816	0.79797
											vap27-1/3 c19	1	1	1	0.918034	1.39558	0.950528
											vap27-1/3 c44	1	1	1	1.08674	1.46619	1.39558
											Compare each cell mean with the other cell mean in that row
											Number of families	1
											Number of comparisons per family	3
											Alpha	0.05
											Sidak's multiple comparisons test	Mean Diff.	95.00% CI of diff.	Significant?	Summary	Adjusted P Value
											0 h - 12 h
											Col-0	0.3622	0.007758 to 0.7166	Yes	*	0.0448
											vap27-1/3 c19	-0.08805	-0.4425 to 0.2664	No	ns	0.8783
											vap27-1/3 c44	-0.3162	-0.6706 to 0.03824	No	ns	0.0857
											Test details	Mean 1	Mean 2	Mean Diff.	SE of diff.	N1	N2	t	DF
											0 h - 12 h
											Col-0	1	0.6378	0.3622	0.1279	3	3	2.831	12
											vap27-1/3 c19	1	1.088	-0.08805	0.1279	3	3	0.6882	12
											vap27-1/3 c44	1	1.316	-0.3162	0.1279	3	3	2.471	12
											Fig. 3h
												0 h			12 h
											biological repeats	1	2	3	1	2	3
											Col-0	1	1	1	0.690303	0.662709	0.483967
											exo84c	1	1	1	0.834225	0.957971	0.96284
											Compare each cell mean with the other cell mean in that row
											Number of families	1
											Number of comparisons per family	2
											Alpha	0.05
											Sidak's multiple comparisons test	Mean Diff.	95.00% CI of diff.	Significant?	Summary	Adjusted P Value
											0 h - 12 h
											Col-0	0.3877	0.2380 to 0.5373	Yes	***	0.0002
											exo84c	0.08165	-0.06802 to 0.2313	No	ns	0.3158
											Test details	Mean 1	Mean 2	Mean Diff.	SE of diff.	N1	N2	t	DF
											0 h - 12 h
											Col-0	1	0.6123	0.3877	0.05456	3	3	7.105	8
											exo84c	1	0.9183	0.08165	0.05456	3	3	1.497	8

## Sheet: Figure 4
	Fig. 4c						Fig. 4d
		GFP:Exo84c	GFP:Exo84c + VAP27-3:mCh					VAP27-3 OE										EXO84C OE + VAP27-3 OE
	papilla 1	37	43					papilla 1	papilla 2	papilla 3	papilla 4	papilla 5	papilla 6	papilla 7	papilla 8	papilla 9	papilla 10	papilla 1	papilla 2	papilla 3	papilla 4	papilla 5	papilla 6	papilla 7	papilla 8	papilla 9	papilla 10
	papilla 2	47	55				24 HAE	0.263343	0.220643	0.172621	0.274258	0.233631	0.196166	0.208351	0.390339	0.31568	0.346271	0.171296	0.187552	0.217405	0.177831	0.156156	0.469868	0.15173	0.0750833	0.144437	0.11458
	papilla 3	33	66				48 HAE	0.19945	0.26811	0.270745	0.300374	0.264023	0.238945	0.316189	0.225403	0.312674	0.317287	1.14661	0.864731	0.425797	0.367139	0.362673	0.501686	0.913518	0.752709	0.75615	0.547961
	papilla 4	30	40				72 HAE	0.163276	0.282422	0.33031	0.280724	0.234223	0.197797	0.144196	0.18139	0.181988	0.149838	0.487866	0.764826	0.781006	0.57576	0.536717	0.950931	1.233	0.527326	0.577876	0.808488
	papilla 5	31	50
	papilla 6	29	57				Compare cell means regardless of rows and columns
	papilla 7	32	63
	papilla 8	36	69				Number of families	1
	papilla 9	26	46				Number of comparisons per family	15
	papilla 10	38	54				Alpha	0.05
	papilla 11		57
							Tukey's multiple comparisons test	Mean Diff.	95.00% CI of diff.	Significant?	Summary	Adjusted P Value
	Column B	GFP:Exo84c + VAP27-3:mCh
	vs.	vs.					24 HAE:VAP27-3 OE vs. 24 HAE:EXO84C OE + VAP27-3 OE	0.07554	-0.1312 to 0.2823	No	ns	0.8874
	Column A	GFP:Exo84c					24 HAE:VAP27-3 OE vs. 48 HAE:VAP27-3 OE	-0.00919	-0.2159 to 0.1976	No	ns	>0.9999
							24 HAE:VAP27-3 OE vs. 48 HAE:EXO84C OE + VAP27-3 OE	-0.4018	-0.6085 to -0.1950	Yes	****	<0.0001
	Unpaired t test						24 HAE:VAP27-3 OE vs. 72 HAE:VAP27-3 OE	0.04751	-0.1592 to 0.2543	No	ns	0.9836
	P value	<0.0001					24 HAE:VAP27-3 OE vs. 72 HAE:EXO84C OE + VAP27-3 OE	-0.4622	-0.6690 to -0.2555	Yes	****	<0.0001
	P value summary	****					24 HAE:EXO84C OE + VAP27-3 OE vs. 48 HAE:VAP27-3 OE	-0.08473	-0.2915 to 0.1220	No	ns	0.8297
	Significantly different (P < 0.05)?	Yes					24 HAE:EXO84C OE + VAP27-3 OE vs. 48 HAE:EXO84C OE + VAP27-3 OE	-0.4773	-0.6841 to -0.2706	Yes	****	<0.0001
	One- or two-tailed P value?	Two-tailed					24 HAE:EXO84C OE + VAP27-3 OE vs. 72 HAE:VAP27-3 OE	-0.02802	-0.2348 to 0.1787	No	ns	0.9986
	t, df	t=5.997, df=19					24 HAE:EXO84C OE + VAP27-3 OE vs. 72 HAE:EXO84C OE + VAP27-3 OE	-0.5378	-0.7445 to -0.3310	Yes	****	<0.0001
							48 HAE:VAP27-3 OE vs. 48 HAE:EXO84C OE + VAP27-3 OE	-0.3926	-0.5993 to -0.1858	Yes	****	<0.0001
	How big is the difference?						48 HAE:VAP27-3 OE vs. 72 HAE:VAP27-3 OE	0.0567	-0.1500 to 0.2635	No	ns	0.9644
	Mean of column A	33.9					48 HAE:VAP27-3 OE vs. 72 HAE:EXO84C OE + VAP27-3 OE	-0.4531	-0.6598 to -0.2463	Yes	****	<0.0001
	Mean of column B	54.55					48 HAE:EXO84C OE + VAP27-3 OE vs. 72 HAE:VAP27-3 OE	0.4493	0.2425 to 0.6560	Yes	****	<0.0001
	Difference between means (B - A) ± SEM	20.65 ± 3.443					48 HAE:EXO84C OE + VAP27-3 OE vs. 72 HAE:EXO84C OE + VAP27-3 OE	-0.06048	-0.2672 to 0.1463	No	ns	0.9533
	95% confidence interval	13.44 to 27.85					72 HAE:VAP27-3 OE vs. 72 HAE:EXO84C OE + VAP27-3 OE	-0.5098	-0.7165 to -0.3030	Yes	****	<0.0001
	R squared (eta squared)	0.6543
	F test to compare variances						Test details	Mean 1	Mean 2	Mean Diff.	SE of diff.	N1	N2	q	DF
	F, DFn, Dfd	2.450, 10, 9
	P value	0.1932					24 HAE:VAP27-3 OE vs. 24 HAE:EXO84C OE + VAP27-3 OE	0.2621	0.1866	0.07554	0.06998	10	10	1.527	54
	P value summary	ns					24 HAE:VAP27-3 OE vs. 48 HAE:VAP27-3 OE	0.2621	0.2713	-0.00919	0.06998	10	10	0.1857	54
	Significantly different (P < 0.05)?	No					24 HAE:VAP27-3 OE vs. 48 HAE:EXO84C OE + VAP27-3 OE	0.2621	0.6639	-0.4018	0.06998	10	10	8.119	54
							24 HAE:VAP27-3 OE vs. 72 HAE:VAP27-3 OE	0.2621	0.2146	0.04751	0.06998	10	10	0.9602	54
	Data analyzed						24 HAE:VAP27-3 OE vs. 72 HAE:EXO84C OE + VAP27-3 OE	0.2621	0.7244	-0.4622	0.06998	10	10	9.342	54
	Sample size, column A	10					24 HAE:EXO84C OE + VAP27-3 OE vs. 48 HAE:VAP27-3 OE	0.1866	0.2713	-0.08473	0.06998	10	10	1.712	54
	Sample size, column B	11					24 HAE:EXO84C OE + VAP27-3 OE vs. 48 HAE:EXO84C OE + VAP27-3 OE	0.1866	0.6639	-0.4773	0.06998	10	10	9.646	54
							24 HAE:EXO84C OE + VAP27-3 OE vs. 72 HAE:VAP27-3 OE	0.1866	0.2146	-0.02802	0.06998	10	10	0.5663	54
							24 HAE:EXO84C OE + VAP27-3 OE vs. 72 HAE:EXO84C OE + VAP27-3 OE	0.1866	0.7244	-0.5378	0.06998	10	10	10.87	54
							48 HAE:VAP27-3 OE vs. 48 HAE:EXO84C OE + VAP27-3 OE	0.2713	0.6639	-0.3926	0.06998	10	10	7.934	54
							48 HAE:VAP27-3 OE vs. 72 HAE:VAP27-3 OE	0.2713	0.2146	0.0567	0.06998	10	10	1.146	54
							48 HAE:VAP27-3 OE vs. 72 HAE:EXO84C OE + VAP27-3 OE	0.2713	0.7244	-0.4531	0.06998	10	10	9.156	54
							48 HAE:EXO84C OE + VAP27-3 OE vs. 72 HAE:VAP27-3 OE	0.6639	0.2146	0.4493	0.06998	10	10	9.08	54
							48 HAE:EXO84C OE + VAP27-3 OE vs. 72 HAE:EXO84C OE + VAP27-3 OE	0.6639	0.7244	-0.06048	0.06998	10	10	1.222	54
							72 HAE:VAP27-3 OE vs. 72 HAE:EXO84C OE + VAP27-3 OE	0.2146	0.7244	-0.5098	0.06998	10	10	10.3	54
	Fig. 4i
		GFP:Exo84c	GFP:Exo84c+VAP27-3:mCh
	cell 1	20	23
	cell 2	15	23
	cell 3	20	19
	cell 4	14	13
	cell 5	11	24
	cell 6	14	24
	cell 7	17	21
	cell 8	15	21
	cell 9	21	23
	cell 10	11	23
	cell 11	17	17
	cell 12	8	18
	Column B	GFP:Exo84c+VAP27-3:mCh
	vs.	vs.
	Column A	GFP:Exo84c
	Unpaired t test
	P value	0.0015
	P value summary	**
	Significantly different (P < 0.05)?	Yes
	One- or two-tailed P value?	Two-tailed
	t, df	t=3.633, df=22
	How big is the difference?
	Mean of column A	15.25
	Mean of column B	20.75
	Difference between means (B - A) ± SEM	5.500 ± 1.514
	95% confidence interval	2.361 to 8.639
	R squared (eta squared)	0.375
	F test to compare variances
	F, DFn, Dfd	1.396, 11, 11
	P value	0.5894
	P value summary	ns
	Significantly different (P < 0.05)?	No
	Data analyzed
	Sample size, column A	12
	Sample size, column B	12

## Sheet: Figure 5
											Fig. 5h
												CFP:ATG8e + mCh:Exo84c	CFP:ATG8e + mCh:VAP27-3	CFP:ATG8e + mCh:Exo84c + VAP27-3:mCh	CFP:ATG8e
											repeat 1	0.942531	0.976024	0.802361	1
											repeat 2	1.01992	1.06482	0.847878	1.04011
											repeat 3	0.919255	0.958624	0.66405	0.953596
											Number of families	1
											Number of comparisons per family	3
											Alpha	0.05
											Dunnett's multiple comparisons test	Mean Diff.	95.00% CI of diff.	Significant?	Summary	Adjusted P Value	D-?
											CFP:ATG8e vs. CFP:ATG8e + mCh:Exo84c	0.03733	-0.1162 to 0.1909	No	ns	0.8262	A	CFP:ATG8e + mCh:Exo84c
											CFP:ATG8e vs. CFP:ATG8e + mCh:VAP27-3	-0.001922	-0.1555 to 0.1516	No	ns	>0.9999	B	CFP:ATG8e + mCh:VAP27-3
											CFP:ATG8e vs. CFP:ATG8e + mCh:Exo84c + VAP27-3:mCh	0.2265	0.07291 to 0.3800	Yes	**	0.0072	C	Column C
											Test details	Mean 1	Mean 2	Mean Diff.	SE of diff.	n1	n2	q	DF
											CFP:ATG8e vs. CFP:ATG8e + mCh:Exo84c	0.9979	0.9606	0.03733	0.05333	3	3	0.7001	8
											CFP:ATG8e vs. CFP:ATG8e + mCh:VAP27-3	0.9979	0.9998	-0.001922	0.05333	3	3	0.03604	8
											CFP:ATG8e vs. CFP:ATG8e + mCh:Exo84c + VAP27-3:mCh	0.9979	0.7714	0.2265	0.05333	3	3	4.247	8

## Sheet: Figure 6
	Fig. 6c									Fig. 6f
		-Rotate	+Rotate		Column B	+Rotate					Sec6p:Sec6:GFP	exo84c/Sec6p:Sec6:GFP		Column B	exo84c/Sec6p:Sec6:GFP
	cell 1	0.36	0.01		vs.	vs.				cell 1	14	118		vs.	vs.
	cell 2	0.24	-0.04		Column A	-Rotate				cell 2	47	127		Column A	Sec6p:Sec6:GFP
	cell 3	0.17	-0.01							cell 3	52	72
	cell 4	0.24	-0.03		Unpaired t test					cell 4	139	72		Unpaired t test
	cell 5	0.22	-0.01		P value	<0.0001				cell 5	112	80		P value	<0.0001
	cell 6	0.32	0		P value summary	****				cell 6	98	61		P value summary	****
	cell 7	0.19	-0.03		Significantly different (P < 0.05)?	Yes				cell 7	117	50		Significantly different (P < 0.05)?	Yes
	cell 8	0.36	-0.03		One- or two-tailed P value?	Two-tailed				cell 8	73	48		One- or two-tailed P value?	Two-tailed
	cell 9	0.17	-0.02		t, df	t=15.09, df=52				cell 9	107	72		t, df	t=4.188, df=58
	cell 10	0.26	-0.04							cell 10	130	53
	cell 11	0.24	0.01		How big is the difference?					cell 11	95	18		How big is the difference?
	cell 12	0.27	-0.01		Mean of column A	0.2215				cell 12	94	21		Mean of column A	83.8
	cell 13	0.22	-0.01		Mean of column B	-0.01556				cell 13	82	54		Mean of column B	51.5
	cell 14	0.4	-0.02		Difference between means (B - A) ± SEM	-0.2370 ± 0.01571				cell 14	77	74		Difference between means (B - A) ± SEM	-32.30 ± 7.713
	cell 15	0.14	0.01		95% confidence interval	-0.2686 to -0.2055				cell 15	131	70		95% confidence interval	-47.74 to -16.86
	cell 16	0.3	-0.02		R squared (eta squared)	0.8141				cell 16	88	55		R squared (eta squared)	0.2322
	cell 17	0.27	0							cell 17	119	67
	cell 18	0.1	-0.01		F test to compare variances					cell 18	87	49		F test to compare variances
	cell 19	0.14	-0.03		F, DFn, Dfd	27.55, 26, 26				cell 19	87	80		F, DFn, Dfd	1.321, 29, 29
	cell 20	0.26	-0.02		P value	<0.0001				cell 20	72	93		P value	0.4585
	cell 21	0.13	-0.02		P value summary	****				cell 21	85	54		P value summary	ns
	cell 22	0.15	-0.01		Significantly different (P < 0.05)?	Yes				cell 22	84	11		Significantly different (P < 0.05)?	No
	cell 23	0.19	-0.03							cell 23	80	15
	cell 24	0.11	-0.01		Data analyzed					cell 24	68	4		Data analyzed
	cell 25	0.23	-0.03		Sample size, column A	27				cell 25	67	9		Sample size, column A	30
	cell 26	0.17	0.01		Sample size, column B	27				cell 26	60	8		Sample size, column B	30
	cell 27	0.13	-0.03							cell 27	71	36
										cell 28	50	30
										cell 29	64	28
										cell 30	64	16
	Fig. 6h
		Sec6:GFP	exo84c/Sec6:GFP		Column B	exo84c/Sec6:GFP
	cell 1	20	18		vs.	vs.
	cell 2	18	14		Column A	Sec6:GFP
	cell 3	22	10
	cell 4	17	9		Unpaired t test
	cell 5	17	9		P value	<0.0001
	cell 6	24	8		P value summary	****
	cell 7	13	11		Significantly different (P < 0.05)?	Yes
	cell 8	17	13		One- or two-tailed P value?	Two-tailed
	cell 9	24	9		t, df	t=5.892, df=20
	cell 10	18	4
	cell 11	22	6		How big is the difference?
					Mean of column A	19.27
					Mean of column B	10.09
					Difference between means (B - A) ± SEM	-9.182 ± 1.558
					95% confidence interval	-12.43 to -5.931
					R squared (eta squared)	0.6345
					F test to compare variances
					F, DFn, Dfd	1.260, 10, 10
					P value	0.7218
					P value summary	ns
					Significantly different (P < 0.05)?	No
					Data analyzed
					Sample size, column A	11
					Sample size, column B	11

## Sheet: Supplementary Fig.1
	Supplementary Fig. 1e
		GFP:Exo84a	GFP:Exo84b	GFP:Exo84c
	cell 1	0.11	0.1	0.61
	cell 2	0.32	0.09	0.7
	cell 3	0.13	0.05	0.63
	cell 4	0.11	0.08	0.39
	cell 5	0.1	0.08	0.71
	cell 6	0.11	0.19	0.57
	cell 7	0.45	0.05	0.67
	cell 8	0.14	0.38	0.48
	cell 9	0.07	0.52	0.67
	cell 10	0.16	0.05	0.61
	cell 11	0.07	0.05	0.77
	cell 12	0.43	0.17	0.92
	cell 13	0.25	0.06	0.83
	cell 14	0.22	0.11	0.9
	cell 15	0.27	0.33	0.89
	Number of families	1
	Number of comparisons per family	2
	Alpha	0.05
	Dunnett's multiple comparisons test	Mean Diff.	95.00% CI of diff.	Significant?	Summary	Adjusted P Value	C-?
	GFP:Exo84c vs. GFP:Exo84a	0.494	0.3762 to 0.6118	Yes	****	<0.0001	A	GFP:Exo84a
	GFP:Exo84c vs. GFP:Exo84b	0.536	0.4182 to 0.6538	Yes	****	<0.0001	B	GFP:Exo84b
	Test details	Mean 1	Mean 2	Mean Diff.	SE of diff.	n1	n2	q	DF
	GFP:Exo84c vs. GFP:Exo84a	0.69	0.196	0.494	0.05146	15	15	9.599	42
	GFP:Exo84c vs. GFP:Exo84b	0.69	0.154	0.536	0.05146	15	15	10.41	42

## Sheet: Supplementary Fig.2
	Supplementary Fig. 2d
		Col-0	exo84c	exo84c compl-4	exo84c compl-6	exo84c/Exo84a-4	exo84c/Exo84a-5	exo84c/Exo84b-4	exo84c/Exo84b-5
	stigma 1	100	100	100	100	100	100	100	100
	stigma 2	100	96.77	100	100	98.9899	100	100	100
	stigma 3	100	100	98.99	100	95.8333	100	100	100
	stigma 4	100	100	96.58	100	89.5969	100	100	100
	stigma 5	100	100	100	100	100	100	100	100
	stigma 6	100	99.04	98.18	98.86	100	100	100	100
	stigma 7	93.8868	95.2	98	98.13	97.4972	100	98.0392	100
	stigma 8	100	99.14	98.7	100	100	100	100	100
	stigma 9	100	100	97	100	100	100	100	100
	stigma 10	100	100	94.55	100	100	100	100	100
	Number of families	1
	Number of comparisons per family	7
	Alpha	0.05
	Dunnett's multiple comparisons test	Mean Diff.	95.00% CI of diff.	Significant?	Summary	Adjusted P Value	A-?
	Col-0 vs. exo84c	0.3737	-1.595 to 2.342	No	ns	0.9945	B	exo84c
	Col-0 vs. exo84c compl-4	1.189	-0.7800 to 3.157	No	ns	0.4314	C	exo84c compl-4
	Col-0 vs. exo84c compl-6	-0.3103	-2.279 to 1.658	No	ns	0.9976	D	exo84c compl-6
	Col-0 vs. exo84c/Exo84a-4	1.197	-0.7717 to 3.166	No	ns	0.4241	E	exo84c/Exo84a-4
	Col-0 vs. exo84c/Exo84a-5	-0.6113	-2.580 to 1.357	No	ns	0.9347	F	exo84c/Exo84a-5
	Col-0 vs. exo84c/Exo84b-4	-0.4152	-2.384 to 1.553	No	ns	0.9916	G	exo84c/Exo84b-4
	Col-0 vs. exo84c/Exo84b-5	-0.6113	-2.580 to 1.357	No	ns	0.9347	H	exo84c/Exo84b-5
	Test details	Mean 1	Mean 2	Mean Diff.	SE of diff.	n1	n2	q	DF
	Col-0 vs. exo84c	99.39	99.02	0.3737	0.7352	10	10	0.5082	72
	Col-0 vs. exo84c compl-4	99.39	98.2	1.189	0.7352	10	10	1.617	72
	Col-0 vs. exo84c compl-6	99.39	99.7	-0.3103	0.7352	10	10	0.4221	72
	Col-0 vs. exo84c/Exo84a-4	99.39	98.19	1.197	0.7352	10	10	1.628	72
	Col-0 vs. exo84c/Exo84a-5	99.39	100	-0.6113	0.7352	10	10	0.8315	72
	Col-0 vs. exo84c/Exo84b-4	99.39	99.8	-0.4152	0.7352	10	10	0.5648	72
	Col-0 vs. exo84c/Exo84b-5	99.39	100	-0.6113	0.7352	10	10	0.8315	72
	Supplementary Fig. 2e
		Col-0	exo84c	exo84c compl-4	exo84c compl-6	exo84c/Exo84a-4	exo84c/Exo84a-5	exo84c/Exo84b-4	exo84c/Exo84b-5
	stigma 1	92.1694	98	96.92	91.67	91.5309	100	100	95.0203
	stigma 2	92.9012	97.64	99.06	97.6	100	96.0784	100	100
	stigma 3	100	94.59	97.2	98.11	100	94.5257	100	100
	stigma 4	90.2694	100	95.37	94.53	100	100	100	100
	stigma 5	100	100	98.31	100	100	100	100	100
	stigma 6	100	99.26	100	98.97	100	100	97.0729	100
	stigma 7	100	99.24	100	90.1	100	100	100	100
	stigma 8	100	96.46	100	83.19	99.187	96.2963	100	98.374
	stigma 9	100	97.3	100	82.86	99.1453	100	100	100
	stigma 10	100	99.42	98.73	87.91	100	100	67.4661	100
	Number of families	1
	Number of comparisons per family	7
	Alpha	0.05
	Dunnett's multiple comparisons test	Mean Diff.	95.00% CI of diff.	Significant?	Summary	Adjusted P Value	A-?
	Col-0 vs. exo84c	-0.657	-6.358 to 5.044	No	ns	0.9996	B	exo84c
	Col-0 vs. exo84c compl-4	-1.025	-6.726 to 4.676	No	ns	0.9956	C	exo84c compl-4
	Col-0 vs. exo84c compl-6	5.04	-0.6615 to 10.74	No	ns	0.1044	D	exo84c compl-6
	Col-0 vs. exo84c/Exo84a-4	-1.452	-7.154 to 4.249	No	ns	0.9755	E	exo84c/Exo84a-4
	Col-0 vs. exo84c/Exo84a-5	-1.156	-6.858 to 4.545	No	ns	0.993	F	exo84c/Exo84a-5
	Col-0 vs. exo84c/Exo84b-4	1.08	-4.621 to 6.782	No	ns	0.9945	G	exo84c/Exo84b-4
	Col-0 vs. exo84c/Exo84b-5	-1.805	-7.507 to 3.896	No	ns	0.9285	H	exo84c/Exo84b-5
	Test details	Mean 1	Mean 2	Mean Diff.	SE of diff.	n1	n2	q	DF
	Col-0 vs. exo84c	97.53	98.19	-0.657	2.129	10	10	0.3085	72
	Col-0 vs. exo84c compl-4	97.53	98.56	-1.025	2.129	10	10	0.4814	72
	Col-0 vs. exo84c compl-6	97.53	92.49	5.04	2.129	10	10	2.367	72
	Col-0 vs. exo84c/Exo84a-4	97.53	98.99	-1.452	2.129	10	10	0.6821	72
	Col-0 vs. exo84c/Exo84a-5	97.53	98.69	-1.156	2.129	10	10	0.5429	72
	Col-0 vs. exo84c/Exo84b-4	97.53	96.45	1.08	2.129	10	10	0.5073	72
	Col-0 vs. exo84c/Exo84b-5	97.53	99.34	-1.805	2.129	10	10	0.8479	72

## Sheet: Supplementary Fig.3
	Supplementary Fig. 3b
		Col-0										exo84a
		stigma 1	stigma 2	stigma 3	stigma 4	stigma 5	stigma 6	stigma 7	stigma 8	stigma 9	stigma 10	stigma 1	stigma 2	stigma 3	stigma 4	stigma 5	stigma 6	stigma 7	stigma 8	stigma 9	stigma 10
	24 HAE	98.5915	100	100	100	100	100	100	100	100	100	99.3151	100	100	96.8992	100	100	94.7917	100	100	100
	48 HAE	100	95.5414	90.9091	89.69	97.33	100	100	100	100	100	100	100	97.25	94.62	100	100	100	100	100	100
	72 HAE	53.7	78.21	74.22	45.83	70.83	50	60.42	34.88	54.39	68	81.72	67.2	47.14	44.12	67.46	75.45	39.22	51.16	71.62	56.25
	Compare each cell mean with the other cell mean in that row
	Number of families	1
	Number of comparisons per family	3
	Alpha	0.05
	Sidak's multiple comparisons test	Mean Diff.	95.00% CI of diff.	Significant?	Summary	Adjusted P Value
	Col-0 - exo84a
	24 HAE	0.7586	-8.498 to 10.01	No	ns	0.996
	48 HAE	-1.84	-11.10 to 7.416	No	ns	0.9478
	72 HAE	-1.086	-10.34 to 8.170	No	ns	0.9884
	Test details	Mean 1	Mean 2	Mean Diff.	SE of diff.	N1	N2	t	DF
	Col-0 - exo84a
	24 HAE	99.86	99.1	0.7586	3.756	10	10	0.2019	54
	48 HAE	97.35	99.19	-1.84	3.756	10	10	0.4898	54
	72 HAE	59.05	60.13	-1.086	3.756	10	10	0.2891	54

## Sheet: Supplementary Fig.6
	Supplementary Fig. 6b
	fluorescence intensity
		GFP:EXO84C	GFP:EXO84C + VAP27-3:mCh		VAP27-3:mCh	VAP27-3:mCh + GFP:EXO84C
	cell 1	116.725	69.606		67.662	34.167
	cell 2	61.428	17.734		53.436	13.433
	cell 3	107.852	28.415		89.752	20.455
	cell 4	68.535	66.608		147.156	28.684
	cell 5	59.281	12.753		86.993	28.313
	cell 6	142.763	12.003		85.277	34.796
	cell 7	76.878	67.606		114.728	39.622
	cell 8	58.757	30.284		65.886	28.576
	cell 9	145.623	73.764		129.924	24.733
	cell 10	94.149	27.525		104.508	52.461
	cell 11	187.984			76.563	23.509
	cell 12	125.799			66.52
	cell 13				117.083
	cell 14				85.511
	cell 15				106.11
	cell 16				102.942
	Number of families	1
	Number of comparisons per family	6
	Alpha	0.05
	Tukey's multiple comparisons test	Mean Diff.	95.00% CI of diff.	Significant?	Summary	Adjusted P Value
	GFP:EXO84C vs. GFP:EXO84C + VAP27-3:mCh	63.18	31.02 to 95.35	Yes	****	<0.0001	A-B
	GFP:EXO84C vs. VAP27-3:mCh	10.06	-18.62 to 38.75	No	ns	0.7859	A-D
	GFP:EXO84C vs. VAP27-3:mCh + GFP:EXO84C	73.93	42.57 to 105.3	Yes	****	<0.0001	A-E
	GFP:EXO84C + VAP27-3:mCh vs. VAP27-3:mCh	-53.12	-83.40 to -22.84	Yes	***	0.0002	B-D
	GFP:EXO84C + VAP27-3:mCh vs. VAP27-3:mCh + GFP:EXO84C	10.74	-22.08 to 43.56	No	ns	0.8186	B-E
	VAP27-3:mCh vs. VAP27-3:mCh + GFP:EXO84C	63.87	34.45 to 93.29	Yes	****	<0.0001	D-E
	Test details	Mean 1	Mean 2	Mean Diff.	SE of diff.	n1	n2	q	DF
	GFP:EXO84C vs. GFP:EXO84C + VAP27-3:mCh	103.8	40.63	63.18	12.06	12	10	7.412	45
	GFP:EXO84C vs. VAP27-3:mCh	103.8	93.75	10.06	10.75	12	16	1.323	45
	GFP:EXO84C vs. VAP27-3:mCh + GFP:EXO84C	103.8	29.89	73.93	11.75	12	11	8.895	45
	GFP:EXO84C + VAP27-3:mCh vs. VAP27-3:mCh	40.63	93.75	-53.12	11.35	10	16	6.619	45
	GFP:EXO84C + VAP27-3:mCh vs. VAP27-3:mCh + GFP:EXO84C	40.63	29.89	10.74	12.3	10	11	1.235	45
	VAP27-3:mCh vs. VAP27-3:mCh + GFP:EXO84C	93.75	29.89	63.87	11.03	16	11	8.19	45
	Supplementary Fig. 6f
		fluorescence intensity
		GFP:Exo84b	GFP:Exo84b+VAP27-3:mCh
	cell 1	109.115	61.681
	cell 2	108.192	72.636
	cell 3	65.247	81.921
	cell 4	51.78	79.848
	cell 5	47.867	68.806
	cell 6	89.314	62.802
	cell 7	76.364	97.002
	cell 8	94.523	71.917
	cell 9	104.15	87.648
	cell 10	106.749	81.819
	cell 11	63.976	89.28
	cell 12	91.267	124.1
	cell 13	84.544	80.529
	cell 14	80.062	78.447
	cell 15	45.369	95.665
	cell 16	46.942	90.093
	cell 17	55.323	46.971
	cell 18	53.585	43.26
	cell 19	62.264	65.37
	cell 20	79.049	62.339
	Column B	GFP:Exo84b+VAP27-3:mCh
	vs.	vs.
	Column A	GFP:Exo84b
	Unpaired t test
	P value	0.8379
	P value summary	ns
	Significantly different (P < 0.05)?	No
	One- or two-tailed P value?	Two-tailed
	t, df	t=0.2059, df=38
	How big is the difference?
	Mean of column A	75.78
	Mean of column B	77.11
	Difference between means (B - A) ± SEM	1.323 ± 6.422
	95% confidence interval	-11.68 to 14.32
	R squared (eta squared)	0.001115
	F test to compare variances
	F, DFn, Dfd	1.445, 19, 19
	P value	0.43
	P value summary	ns
	Significantly different (P < 0.05)?	No
	Data analyzed
	Sample size, column A	20
	Sample size, column B	20
	Supplementary Fig. 6j
		fluorescence intensity
		GFP:Exo84c	GFP:Exo84c+VAP27-3ΔTMD:mCh	VAP27-3ΔTMD:mCh	VAP27-3ΔTMD:mCh+GFP:Exo84c
	cell 1	69.949	65.632	126.504	119.497
	cell 2	79.953	61.313	124.29	122.309
	cell 3	68.599	64.444	115.564	134.779
	cell 4	94.12	62.171	100.793	101.981
	cell 5	38.476	67.53	87.547	119.611
	cell 6	51.593	55.81	79.812	127.39
	cell 7	49.398	54.559	59.759	111.008
	cell 8	54.184	64.51	138.902	129.816
	cell 9	43.83	97.185	91.515	118.181
	cell 10	121.444	75.697	78.788	84.861
	cell 11	93.566	58.113	121.394	135.647
	cell 12	78.332	60.604	130.552	101.251
	cell 13	58.608	79.351	128.15	66.193
	cell 14	61.563	52.397	95.745	73.98
	cell 15	61.123	61.797	139.972	53.436
	cell 16			91.41	93.236
	cell 17			119.612	66.184
	cell 18				63.382
	Number of families	1
	Number of comparisons per family	2
	Alpha	0.05
	Sidak's multiple comparisons test	Mean Diff.	95.00% CI of diff.	Significant?	Summary	Adjusted P Value
	GFP:Exo84c vs. GFP:Exo84c+VAP27-3ΔTMD:mCh	2.908	-15.74 to 21.56	No	ns	0.9227	A-B
	VAP27-3ΔTMD:mCh vs. VAP27-3ΔTMD:mCh+GFP:Exo84c	6.402	-10.87 to 23.67	No	ns	0.6385	C-D
	Test details	Mean 1	Mean 2	Mean Diff.	SE of diff.	n1	n2	t	DF
	GFP:Exo84c vs. GFP:Exo84c+VAP27-3ΔTMD:mCh	68.32	65.41	2.908	8.133	15	15	0.3576	61
	VAP27-3ΔTMD:mCh vs. VAP27-3ΔTMD:mCh+GFP:Exo84c	107.7	101.3	6.402	7.533	17	18	0.8498	61

## Sheet: Supplementary Fig.8
	Supplementary Fig. 8c
		-Rotate	+Rotate		Column B	+Rotate
	cell 1	0.19	0.01		vs.	vs.
	cell 2	0.21	0.01		Column A	-Rotate
	cell 3	0.24	0.04
	cell 4	0.18	-0.03		Unpaired t test
	cell 5	0.1	-0.01		P value	<0.0001
	cell 6	0.16	-0.03		P value summary	****
	cell 7	0.1	0		Significantly different (P < 0.05)?	Yes
	cell 8	0.38	-0.01		One- or two-tailed P value?	Two-tailed
	cell 9	0.36	0		t, df	t=14.78, df=64
	cell 10	0.35	0.01
	cell 11	0.51	-0.02		How big is the difference?
	cell 12	0.44	0.01		Mean of column A	0.2758
	cell 13	0.42	-0.03		Mean of column B	-0.007273
	cell 14	0.41	-0.03		Difference between means (B - A) ± SEM	-0.2830 ± 0.01915
	cell 15	0.14	-0.03		95% confidence interval	-0.3213 to -0.2448
	cell 16	0.2	0		R squared (eta squared)	0.7733
	cell 17	0.3	0.04
	cell 18	0.12	-0.01		F test to compare variances
	cell 19	0.19	-0.02		F, DFn, Dfd	36.78, 32, 32
	cell 20	0.23	0		P value	<0.0001
	cell 21	0.2	-0.03		P value summary	****
	cell 22	0.21	-0.01		Significantly different (P < 0.05)?	Yes
	cell 23	0.28	-0.02
	cell 24	0.42	-0.01		Data analyzed
	cell 25	0.24	-0.02		Sample size, column A	33
	cell 26	0.31	-0.01		Sample size, column B	33
	cell 27	0.24	0
	cell 28	0.3	0.01
	cell 29	0.46	-0.01
	cell 30	0.32	-0.02
	cell 31	0.33	-0.01
	cell 32	0.32	0
	cell 33	0.24	-0.01

[truncated: 4 more sheets: Supplementary Fig.9, Supplementary Fig.10, Supplementary Fig.11, Supplementary Fig.12]
